# Supplementary material for: Genetics, Host Range, and Molecular and Pathogenic Characterization of Verticillium dahliae From Sunflower Reveal Two Differentiated Groups in Europe
Source: Front Plant Sci. 2018 Mar 9;9:288. doi: 10.3389/fpls.2018.00288 (PMC5855324; doi:10.3389/fpls.2018.00288)
Supplement: TABLE S2 — Phenotypic data of experiment 1 of the pathogenic characterization of 21 Verticillium dahliae isolates inoculated on seven sunflower genotypes. [file Table_2.XLSX]

## Sheet: Sheet1
Verticillium dahliae ISOLATE	SUNFLOWER GENOTYPE	MEAN	STANDARD ERROR	FISHER LSD TEST*	CRITICAL LSD VALUE
Argentina_VdS0112	HA89	157.15	15.15	C	56.1217
Argentina_VdS0112	INRA2603	60.43	6.89	B
Argentina_VdS0112	HA458	252.5	22.78	D
Argentina_VdS0112	Pioneer 1	0	0	A
Argentina_VdS0112	Pioneer 2	0	0	A
Argentina_VdS0112	Pioneer 3	223.68	41.87	D
Argentina_VdS0112	Pioneer 4	0	0	A
Bulgaria_VdS0116	HA89	0	0	A	65.4727
Bulgaria_VdS0116	INRA2603	205.25	33.27	CD
Bulgaria_VdS0116	HA458	265.83	22.61	D
Bulgaria_VdS0116	Pioneer 1	97.85	5.48	B
Bulgaria_VdS0116	Pioneer 2	124.1	22.17	B
Bulgaria_VdS0116	Pioneer 3	196.88	35.49	C
Bulgaria_VdS0116	Pioneer 4	8.33	8.33	A
Bulgaria_VdS0714	HA89	58.35	5.63	A	56.7373
Bulgaria_VdS0714	INRA2603	216.68	16.68	C
Bulgaria_VdS0714	HA458	236.68	13.75	C
Bulgaria_VdS0714	Pioneer 1	118.03	18.94	B
Bulgaria_VdS0714	Pioneer 2	201.4	26.68	C
Bulgaria_VdS0714	Pioneer 3	232.15	31.2	C
Bulgaria_VdS0714	Pioneer 4	77.1	7.88	AB
France_VdS0216	HA89	286.65	26.93	C	74.4361
France_VdS0216	INRA2603	0	0	A
France_VdS0216	HA458	331.68	58.52	C
France_VdS0216	Pioneer 1	0	0	A
France_VdS0216	Pioneer 2	14.28	14.28	A
France_VdS0216	Pioneer 3	152.68	11.41	B
France_VdS0216	Pioneer 4	0	0	A
France_VdS1414	HA89	141.25	33.05	B	59.5469
France_VdS1414	INRA2603	0	0	A
France_VdS1414	HA458	289.3	40.56	D
France_VdS1414	Pioneer 1	0	0	A
France_VdS1414	Pioneer 2	0	0	A
France_VdS1414	Pioneer 3	225	0	C
France_VdS1414	Pioneer 4	157.5	11.51	B
France_VdS1514	HA89	112.5	12.5	C	34.1691
France_VdS1514	INRA2603	12.5	0	A
France_VdS1514	HA458	228.83	18.13	D
France_VdS1514	Pioneer 1	0	0	A
France_VdS1514	Pioneer 2	21.45	4.13	A
France_VdS1514	Pioneer 3	275	19.83	E
France_VdS1514	Pioneer 4	68.73	7.06	B
France_VdS1614	HA89	226.05	27.03	C	97.3577
France_VdS1614	INRA2603	0	0	A
France_VdS1614	HA458	500	0	E
France_VdS1614	Pioneer 1	45	45	AB
France_VdS1614	Pioneer 2	0	0	A
France_VdS1614	Pioneer 3	346.88	67	D
France_VdS1614	Pioneer 4	128.13	20.65	B
France_VdS1714	HA89	137.5	19.76	C	54.5023
France_VdS1714	INRA2603	24.13	7.32	A
France_VdS1714	HA458	342.5	36.14	D
France_VdS1714	Pioneer 1	0	0	A
France_VdS1714	Pioneer 2	0	0	A
France_VdS1714	Pioneer 3	186.15	25.25	C
France_VdS1714	Pioneer 4	81.95	4.01	B
Italy_VdS0316	HA89	132.15	15.83	B	79.8092
Italy_VdS0316	INRA2603	0	0	A
Italy_VdS0316	HA458	390.48	20.22	C
Italy_VdS0316	Pioneer 1	58.68	23.94	AB
Italy_VdS0316	Pioneer 2	0	0	A
Italy_VdS0316	Pioneer 3	340.18	59.07	C
Italy_VdS0316	Pioneer 4	111.93	20.8	B
Italy_VdS0416	HA89	144.78	5.56	B	70.9271
Italy_VdS0416	INRA2603	0	0	A
Italy_VdS0416	HA458	283.75	39.34	C
Italy_VdS0416	Pioneer 1	13.68	2.13	A
Italy_VdS0416	Pioneer 2	0	0	A
Italy_VdS0416	Pioneer 3	293.4	47.67	C
Italy_VdS0416	Pioneer 4	123.83	14.68	B
Romania_VdS0516	HA89	73.83	12.36	B	48.9627
Romania_VdS0516	INRA2603	168.15	20.6	C
Romania_VdS0516	HA458	227.5	29.26	D
Romania_VdS0516	Pioneer 1	0	0	A
Romania_VdS0516	Pioneer 2	86.63	17.27	B
Romania_VdS0516	Pioneer 3	175	14.43	C
Romania_VdS0516	Pioneer 4	0	0	A
Romania_VdS0616	HA89	59.5	2.4	AB	85.7421
Romania_VdS0616	INRA2603	235	49.07	D
Romania_VdS0616	HA458	142.95	27.4	BC
Romania_VdS0616	Pioneer 1	102.93	12.2	BC
Romania_VdS0616	Pioneer 2	104.85	41.95	BC
Romania_VdS0616	Pioneer 3	156.95	29.59	CD
Romania_VdS0616	Pioneer 4	0	0	A
Romania_VdS0914	HA89	55.95	4.9	B	41.8896
Romania_VdS0914	INRA2603	164	23.08	D
Romania_VdS0914	HA458	132.15	14.72	CD
Romania_VdS0914	Pioneer 1	64.3	12.36	B
Romania_VdS0914	Pioneer 2	112.5	12.5	C
Romania_VdS0914	Pioneer 3	149.4	18.38	CD
Romania_VdS0914	Pioneer 4	0	0	A
Spain_VdS0113	HA89	147.63	18.44	C	46.7995
Spain_VdS0113	INRA2603	0	0	A
Spain_VdS0113	HA458	500	0	E
Spain_VdS0113	Pioneer 1	0	0	A
Spain_VdS0113	Pioneer 2	0	0	A
Spain_VdS0113	Pioneer 3	363.55	36.94	D
Spain_VdS0113	Pioneer 4	100	8.26	B
Spain_VdS0716	HA89	264.3	63.22	B	85.952
Spain_VdS0716	INRA2603	0	0	A
Spain_VdS0716	HA458	334.25	40.51	B
Spain_VdS0716	Pioneer 1	0	0	A
Spain_VdS0716	Pioneer 2	0	0	A
Spain_VdS0716	Pioneer 3	326.4	17.33	B
Spain_VdS0716	Pioneer 4	77.8	6.41	A
Turkey_VdS0214	HA89	38.33	1.68	A	97.1066
Turkey_VdS0214	INRA2603	243.93	17.62	C
Turkey_VdS0214	HA458	320	66.33	C
Turkey_VdS0214	Pioneer 1	138.13	34.09	B
Turkey_VdS0214	Pioneer 2	58.85	13.94	B
Turkey_VdS0214	Pioneer 3	236.33	39.52	C
Turkey_VdS0214	Pioneer 4	0	0	A
Turkey_VdS0514	HA89	54.18	18.48	A	49.8072
Turkey_VdS0514	INRA2603	117.85	20.52	B
Turkey_VdS0514	HA458	256.68	25.17	C
Turkey_VdS0514	Pioneer 1	112.5	12.5	B
Turkey_VdS0514	Pioneer 2	112.5	12.5	B
Turkey_VdS0514	Pioneer 3	256.25	15.73	C
Turkey_VdS0514	Pioneer 4	62.5	7.22	A
Turkey_VdS0816	HA89	50	5.77	B	49.6056
Turkey_VdS0816	INRA2603	210	30	D
Turkey_VdS0816	HA458	195	18.37	D
Turkey_VdS0816	Pioneer 1	52.93	5.19	B
Turkey_VdS0816	Pioneer 2	115.18	22.03	C
Turkey_VdS0816	Pioneer 3	175	14.43	D
Turkey_VdS0816	Pioneer 4	0	0	A
Turkey_VdS0916	HA89	32	6.31	A	80.9149
Turkey_VdS0916	INRA2603	168.48	33.6	BC
Turkey_VdS0916	HA458	217.5	33.26	C
Turkey_VdS0916	Pioneer 1	130.35	18.06	B
Turkey_VdS0916	Pioneer 2	191.95	28.36	BC
Turkey_VdS0916	Pioneer 3	239.13	42.47	C
Turkey_VdS0916	Pioneer 4	26.38	9.45	A
Ukraine_VdS1016	HA89	0	0	A	85.8286
Ukraine_VdS1016	INRA2603	0	0	A
Ukraine_VdS1016	HA458	236.33	39.52	B
Ukraine_VdS1016	Pioneer 1	0	0	A
Ukraine_VdS1016	Pioneer 2	0	0	A
Ukraine_VdS1016	Pioneer 3	320	66.33	B
Ukraine_VdS1016	Pioneer 4	0	0	A
Ukraine_VdS1116	HA89	151.2	21.86	C	32.7018
Ukraine_VdS1116	INRA2603	0	0	A
Ukraine_VdS1116	HA458	500	0	E
Ukraine_VdS1116	Pioneer 1	0	0	A
Ukraine_VdS1116	Pioneer 2	7.15	4.13	A
Ukraine_VdS1116	Pioneer 3	232.15	17.85	D
Ukraine_VdS1116	Pioneer 4	87.5	7.22	B
East Europe	HA89	46.9	4.2	B	26.1396
East Europe	INRA2603	192.15	10.63	E
East Europe	HA458	221.59	13.22	F
East Europe	Pioneer 1	90.78	8.49	C
East Europe	Pioneer 2	123.11	10.1	D
East Europe	Pioneer 3	201.9	10.56	EF
East Europe	Pioneer 4	19.37	5.06	A
West Europe	HA89	158.43	12.38	C	28.0765
West Europe	INRA2603	8.09	2.63	A
West Europe	HA458	349.13	16.42	E
West Europe	Pioneer 1	9.78	4.67	A
West Europe	Pioneer 2	3.57	1.5	A
West Europe	Pioneer 3	273.75	14.01	D
West Europe	Pioneer 4	78.11	7.91	B
*: Values with common letters are not significantly different (p < 0.05, Fisher LSD test)
